# Supplementary material for: The Impact of Social Distancing Due to COVID-19 on Activities of Daily Living in Parkinson’s Disease
Source: Healthcare (Basel). 2023 Jun 8;11(12):1688. doi: 10.3390/healthcare11121688 (PMC10298337; doi:10.3390/healthcare11121688)
Supplement: Supplementary file 1 [file healthcare-11-01688-s001.zip]

Archive with 1 entries (1 files):
- healthcare-2313710-supplementary.pdf
